# Supplementary material for: Climate Warming Increases the Voltinism of Pine Caterpillar (Dendrolimus spectabilis Butler): Model Predictions Across Elevations and Latitudes in Shandong Province, China
Source: Insects. 2025 Feb 28;16(3):249. doi: 10.3390/insects16030249 (PMC11943339; doi:10.3390/insects16030249)
Supplement: Supplementary file 1 [file insects-16-00249-s001.zip]

Archive with 1 entries (1 files):
- insects-3468039-supplementary.docx
